# Supplementary material for: Novel, Fully Characterised Bovine Taste Bud Cells of Fungiform Papillae
Source: Cells. 2021 Sep 2;10(9):2285. doi: 10.3390/cells10092285 (PMC8469975; doi:10.3390/cells10092285)
Supplement: Supplementary file 1 [file cells-10-02285-s001.zip]

Archive with 1 entries (1 files):
- cells-1295596-supplementary.pdf
